# Supplementary material for: Analysis of immunotherapeutic response-related signatures in esophageal squamous-cell carcinoma
Source: Front Immunol. 2023 Feb 2;14:1117658. doi: 10.3389/fimmu.2023.1117658 (PMC9933905; doi:10.3389/fimmu.2023.1117658)
Supplement: Supplementary file 9 [file Table_1.xlsx]

## Sheet: Sheet1
Data source	Dataset	Tissue	Samples	Patients	Sequencing Method	Immunothearpy
GEO	GSE53625	ESCC	358	179	RNA-Seq
GEO	GSE160269	ESCC	60	60	Single cell RNA-Seq
GEO	GSE78220	SKCM	28	28	RNA-Seq	aPD1
GEO	GSE91061	SKCM	107	64	RNA-Seq	aPD1
TCGA	TCGA-ESCC	ESCC	95	95	RNA-Seq
IMvigor210 Study Group. The Lancet, 2017	IMvigor210	BLCA	348	348	RNA-Seq	aPD-L1
Cancer Research Institute (CRI) iAtlas platform	Kim 2018	STAD	45	45	RNA-Seq	aPD1
