# Supplementary material for: Analysis of immunotherapeutic response-related signatures in esophageal squamous-cell carcinoma
Source: Front Immunol. 2023 Feb 2;14:1117658. doi: 10.3389/fimmu.2023.1117658 (PMC9933905; doi:10.3389/fimmu.2023.1117658)
Supplement: Supplementary file 10 [file Table_2.xlsx]

## Sheet: Sheet1
Gene	coef	exp(coef)	se(coef)	z	Pr(>|z|)
TPM2	0.253061	1.28796	0.11981	2.11218	0.0346706
DDIT4L	0.388129	1.47422	0.126235	3.07465	0.00210752
VAT1L	0.17985	1.19704	0.077027	2.33489	0.019549
PAGE1	-0.192507	0.824888	0.0946774	-2.0333	0.0420223
PAX5	-0.306897	0.735727	0.141799	-2.16431	0.0304403
RSPO3	0.150781	1.16274	0.074503	2.02382	0.0429883
GEM	0.229905	1.25848	0.0959701	2.3956	0.0165934
PMEPA1	0.242052	1.27386	0.106518	2.2724	0.0230622
CLDN10	0.176726	1.1933	0.0664008	2.66151	0.00777914
STRA6	0.138327	1.14835	0.0692865	1.99644	0.0458858
NKAIN2	-0.0978288	0.906804	0.0452925	-2.15993	0.0307778
SNED1	0.717792	2.0499	0.236537	3.03459	0.0024086
SHISA3	0.155277	1.16798	0.05622	2.76195	0.00574576
CDH1	-0.290917	0.747578	0.140031	-2.07751	0.0377544
HPSE	-0.232631	0.792446	0.0843208	-2.75888	0.0057999
KCNMA1	0.200673	1.22222	0.0763867	2.62706	0.00861253
EBF4	0.307914	1.36058	0.125181	2.45975	0.0139033
TAL1	-0.545253	0.579695	0.214177	-2.5458	0.0109028
USP51	0.401745	1.49443	0.164876	2.43665	0.0148239
GTSF1	-0.0856179	0.917945	0.0357238	-2.39666	0.0165452
NKAIN1	-0.291918	0.74683	0.0914245	-3.19299	0.00140807
ANO1	0.160116	1.17365	0.0641996	2.49404	0.0126298
MYL9	0.256473	1.29236	0.13037	1.96728	0.0491514
CRB3	-0.212781	0.808333	0.082157	-2.58993	0.00959967
ZNF727	0.550734	1.73453	0.25118	2.19258	0.0283375
PCDH11Y	-0.376713	0.686113	0.158866	-2.37127	0.017727
SYNPO2	0.227857	1.25591	0.0870252	2.61829	0.00883719
SERPINH1	0.43013	1.53746	0.184761	2.32803	0.0199104
GLDC	-0.1469	0.863381	0.0707237	-2.07709	0.037793
ZNF479	0.340886	1.40619	0.16781	2.03137	0.0422171
BCAT1	-0.185522	0.830671	0.0819725	-2.26322	0.023622
PYROXD2	0.293364	1.34093	0.0983098	2.98408	0.00284437
SERPINB2	-0.199423	0.819203	0.0922335	-2.16216	0.0306062
SSPN	0.228612	1.25685	0.102078	2.23958	0.0251179
DACT3	0.22952	1.258	0.111143	2.06509	0.0389143
USP2	-0.157528	0.854253	0.0792368	-1.98807	0.0468037
DNM1	0.519901	1.68186	0.229983	2.26061	0.0237836
REG3A	-0.368668	0.691655	0.151726	-2.42982	0.0151064
CFTR	-0.115635	0.8908	0.0568069	-2.03558	0.0417925
RASL12	0.151986	1.16414	0.0741245	2.05041	0.0403241
IGFL2	-0.0919129	0.912185	0.0418723	-2.19507	0.0281582
RNF182	-0.18304	0.832734	0.0920199	-1.98914	0.0466859
CASP14	-0.112474	0.893621	0.0542284	-2.07408	0.0380721
DSC3	-0.227461	0.796553	0.0810413	-2.80673	0.0050047
ROPN1L	0.179857	1.19705	0.0903279	1.99115	0.0464639
LYPD5	-0.122357	0.884833	0.0581603	-2.10379	0.0353972
CRCT1	-0.208144	0.81209	0.0816382	-2.54959	0.010785
COMP	0.148106	1.15964	0.057654	2.56887	0.010203
FAM25A	-0.166641	0.846504	0.0796594	-2.09192	0.0364459
PKP1	-0.238518	0.787795	0.081229	-2.93636	0.00332088
SMPX	0.256714	1.29268	0.113273	2.26634	0.0234306
TAS2R60	-0.332113	0.717406	0.138848	-2.39192	0.0167606
C11orf40	0.21657	1.24181	0.0813416	2.66247	0.00775691
OR9Q1	0.258372	1.29482	0.124406	2.07685	0.0378158
